# Supplementary material for: African Swine Fever Laboratory Diagnosis—Lessons Learned from Recent Animal Trials
Source: Pathogens. 2021 Feb 6;10(2):177. doi: 10.3390/pathogens10020177 (PMC7915929; doi:10.3390/pathogens10020177)
Supplement: Supplementary file 1 [file pathogens-10-00177-s001.zip]

Archive with 4 entries (4 files):
- Pikalo2021_Supplementary_Figures.pptx
- Table S1_Sample_Details_final 25.01.2021.xlsx
- Table S2_ AG LFD_PCR.xlsx
- Table S3_ AK LFD_ELISA_IIPT.xlsx
