# Supplementary material for: African Swine Fever Laboratory Diagnosis—Lessons Learned from Recent Animal Trials
Source: Pathogens. 2021 Feb 6;10(2):177. doi: 10.3390/pathogens10020177 (PMC7915929; doi:10.3390/pathogens10020177)
Supplement: Supplementary file 1 [file pathogens-10-00177-s001.zip › Table S1_Sample_Details_final 25.01.2021.xlsx]

## Sheet: Table S1
No.	Species	Strain	Genotype	Route	Dose (HAU)	End Day	Blood	Serum	Spleen	Tonsil	Lymph Node	Bone Marrow	Lung	Salivary Gl.	Liver	Kidney	Ear Punch	Ingunal Ln.	Mand. Ln.	Aq. Humour	Cotton Swab	Genotube	PrimeSwab	PrimeStore MTM
1	WB	Estonia	II	o.n.	2x105	4 pi	395.915	5.87399	13373.3	0.0112343	1915.23	55.8533	190.559	0.134792	1134.68	2.12685	0.0998392	0.0106756	1915.23		0.26816	0.95628	16.1396	13287.1
2	WB	Estonia	II	o.n.	2x105	4 pi	1743.2	17.8506	14179.9	0.654311	11942.7	10.7204	50.5622	19.1588	3837.33	24.5994	not detected	47.0103	11942.7		3.93089	6.65968	342.604	12379.5
3	WB	Estonia	II	o.n.	2x105	4 pi	9067.3	86.3122	126070	45.565	5.36657	78.1972	396.897	53.7849	3764.8	76.8485	2.13934	1.89558	5.36657		51.7974	12.7534	737.819	22208.2
4	DP	Estonia	II	o.n.	2x105	4 pi	7443.4	23.137	11097.3	27.7159	6.92939	64.9994	302.577	4.39073	3581.29	12.9267	not detected	2.96181	6.92939		14.0057	7.5017	137.539	1013.05
5	DP	Estonia	II	o.n.	2x105	4 pi	1361.12	3.61405	5842.96	not detected	219.552	10.2423	110.93	0.511031	411.506	1.38347	not detected	0.00164688	219.552		5.74717	8.25157	79.5977	164.98
6	DP	Estonia	II	o.n.	2x105	4 pi	150547	690.586	419709	1440.47	126.614	3033.75	25062.6	25.1139	76135.2	409.597	92.6716	71.7637	126.614		1078.76	172.056	5221.5	16932.7
7	WB	Estonia	II	o.n.	2x105	7 pi	159512	3163.69	416732	1147.38	2275.82	1782.02	23465	67.7078	32373.7	998.12	147.874	10432.6	2275.82		254.237	673.906	2699.07	64.6582
8	WB	Estonia	II	o.n.	2x105	7 pi	561068	6286.3	142874	5936.48	5337.19	146746	64478.1	1736.7	66453.6	1619.76	157.384	11982.5	5337.19		968.716	1979.13	12317.2	391.953
9	WB	Estonia	II	o.n.	2x105	7 pi	95619.3	1898.22	58725.8	293.721	3212.39	3602.61	11969.1	383.191	5937.54	581.323	38.3315	2486.11	3212.39		311.598	439.468	730.249	1345.09
10	DP	Estonia	II	o.n.	2x105	7 pi	121272	557.675	26486.2	29.3774	5121.95	40733.3	6358.16	109.293	13076.4	71.803	118.833	299.09	5121.95		229.786	387.94	5059.5	9146.79
11	DP	Estonia	II	o.n.	2x105	7 pi	56140	86.2473	1731.45	129.178	134.422	1297.06	178.246	4.63666	666.86	56.9596	35.848	34.7843	134.422		35.2632	103.753	1554.99	3839.84
12	DP	Estonia	II	o.n.	2x105	7 pi	155870	1069.11	23051.9	114.575	220.367	8670.99	9739.61	not detected	16271.8	737.786	166.277	283.107	220.367		394.773	455.084	2988.76	11872.8
13	WB	Estonia	II	o.n.	2x105	10 pi	125676	206.741	15769.6	94.453	580.378	35.1041	610.743	376.97	2729.27	373.804	25.9706	143.606	580.378		179.109	608.125	3981.98	13993.3
14	WB	Estonia	II	o.n.	2x105	10 pi	96475.9	208.54	4670.19	238.944	83.476	164.901	457.318	120.334	2104.81	2956.54	66.2973	465.256	83.476		714.149	195.041	7774.44	47796.2
15	WB	Estonia	II	o.n.	2x105	10 pi	166987	213.203	43147.2	221.269	53.497	51.4327	691.356	324.29	2390.15	488.095	22.7318	180.106	53.497		255.079	1187.87	2010.88	7853.31
16	DP	Estonia	II	o.n.	2x105	10 pi	36817.6	98.1494	14994.6	20.2193	89.3051	211.569	2170.63	90.9127	1062.56	357.383	25.9707	156.474	89.3051		118.614	73.3048	797.093	3651.51
17	DP	Estonia	II	o.n.	2x105	10 pi	51897.4	22.8	3795.69	28.0413	16.1168	116.492	4909.12	13.0772	526.681	26.3085	5.99844	12.7742	16.1168		120.718	66.6105	968.671	4061.22
18	DP	Estonia	II	o.n.	2x105	10 pi	44710.3	51.851	3036.82	47.1631	395.567	72.6873	835.85	8.16345	1261.39	29.5809	35.8581	48.4395	395.567		264.488	162.225	2203.22	4052.14
19	WB	Neg. C.	n.a.	n.a.	n.a.	n.a.	not detected	not detected	not detected	not detected	not detected	not detected	not detected	not detected	not detected	not detected	not detected	not detected	not detected		not detected	not detected	not detected	not detected
20	WB	Neg. C.	n.a.	n.a.	n.a.	n.a.	not detected	not detected	not detected	not detected	not detected	not detected	not detected	not detected	not detected	not detected	not detected	not detected	not detected		not detected	not detected	not detected	not detected
21	WB	Neg. C.	n.a.	n.a.	n.a.	n.a.	not detected	not detected	not detected	not detected	not detected	not detected	not detected	not detected	not detected	not detected	not detected	not detected	not detected		not detected	not detected	not detected	not detected
22	DP	Neg. C.	n.a.	n.a.	n.a.	n.a.	not detected	not detected	not detected	not detected	not detected	not detected	not detected	not detected	not detected	not detected	not detected	not detected	not detected		not detected	not detected	not detected	not detected
23	DP	Neg. C.	n.a.	n.a.	n.a.	n.a.	not detected	not detected	not detected	not detected	not detected	not detected	not detected	not detected	not detected	not detected	not detected	not detected	not detected		not detected	not detected	not detected	not detected
24	WB	Belgium	II	o.n.	2x105	10 pi	59643.9	1517.97	39555.4	7167.01	1573.93	215.549	6637.16	84.1615			6950.9
25	WB	Belgium	II	o.n.	2x105	8 pi	109362	1049.61	145719	77110.7	19001.4	1718.84	19725.5	984.249			1840.31
26	WB	Belgium	II	o.n.	2x105	8 pi	116174	7423.47	70821.2	6358.91	3946.52	871.807	10453.7	235.58			6953.19
27	WB	Belgium	II	o.n.	2x105	8 pi	103934	9427.85	37674.7	2124.94	3229.43	110.208	12602.3	121.161			4656.44
28	DP	RSA	IV	i.m.	1x101	8 pi	25.911	not detected	4.47355	0.165391	not detected		0.020017		not detected	not detected	not detected			not detected
29	DP	RSA	IV	i.m.	1x101	8 pi	58821.1	37847.4	29.7456	2691.96	11686.2		4274.13		8740	506	5678.59			26.0964
30	DP	RSA	IV	i.m.	1x101	8 pi	124257	2994.76	19138.8	49716.8	16173.4		6203.05		1570	761	2594.87			1095.75
31	DP	RSA	IV	i.m.	1x101	8 pi	175114	11211.3	14180.3	45072.7	20427		29282.3		27100	317	5973.99			2137.29
32	DP	RSA	IV	i.m.	1x101	8 pi	47353.2	20335.6	6489.91	425.851	93.6086		883.437		1880	44.8	741.704			38.0874
33	DP	MFUE	XII	i.m.	1x101	7 pi	156445	42917.6	30040.5	10479.9	7564.09		7067.89		7490	2760	7273.44			221.914
34	DP	MFUE	XII	i.m.	1x101	7 pi	115173	22398.7	25853.4	191.774	741.073		12619.3		13300	946	9288.52			169.722
35	DP	MFUE	XII	i.m.	1x101	7 pi	57201.2	4535.15	6646.89	96.5969	79.8274		1477.28		186	34.7	565.223			14.6036
36	DP	MFUE	XII	i.m.	1x101	7 pi	134392	35599.8	12602.8	8865.02	2897.48		668.901		3590	1050	28027.8			160.586
37	DP	MFUE	XII	i.m.	1x101	7 pi	146549	15627.5	27140.9	5486.74	2070.59		9740.28		641	6610	7011.99			67.3765
38	DP	CHZT	XIX	i.m.	1x101	7 pi	118745	7508.57	20900.2	1874.62	2811.37		13420.2		21900	964	668.013			319.309
39	DP	CHZT	XIX	i.m.	1x101	7 pi	104625	10789.2	84901.5	6235.72	12593.9		15102.5		21200	1290	26396.2			128.042
40	DP	CHZT	XIX	i.m.	1x101	7 pi	74141.9	13274	33603	446.227	470.177		2059.1		4730	1190	914.831			31.0314
41	DP	CHZT	XIX	i.m.	1x101	7 pi	136546	19285.4	33151.7	10550.7	4064.47		4074.43		9510	2470	5333.32			3821.55
42	DP	CHZT	XIX	i.m.	1x101	7 pi	150863	36395.8	58848.7	2795.33	716.963		3399.39		18100	458	4733.47			186.014
43	DP	Belgium	II	o.n.	2x105	9 pi	30774.4	4848.3	7912.21	127.593	33.6639		360.045		138	24.9	142.405			26.3582
44	DP	Belgium	II	o.n.	2x105	9 pi	109260	34367.2	3729.71	23061	9349.23		8077.34		33700	3710	4402.39			411.775
45	DP	Belgium	II	o.n.	2x105	9 pi	351268	23003.6	4839.92	972.489	1509.92		2118.86		4810	220	2691.45			253.171
46	DP	Belgium	II	o.n.	2x105	9 pi	102416	1336.72	14565.9	2270.44	4332.46		418.571		2790	302	303.499			19.6766
47	DP	Belgium	II	o.n.	2x105	9 pi	137508	37762.6	14841.6	463.969	7081.91		3037.2		9730	1460	2419.41			59.0821
48	DP	KAB	XI	i.m.	1x103	8 pi	184804	4454.15	6907.34	13099.1	3026.15		129258		40672.9	17511.1	39.1373	4781.88		151.2
49	DP	KAB	XI	i.m.	1x103	8 pi	298333	3069.81	62664.5	2040.43	3772.71		159207		16675	702.704	943.73	2508.43		82.605
50	DP	KAB	XI	i.m.	1x103	8 pi	272273	2656.15	35134.7	13928.1	1030.37		12077.3		34035.2	2075.46	324.552	5343.48		70.1168
51	DP	SUM	XIII	i.m.	1x103	8 pi	177911	398.839	12365.7	1303.68	1228.4		6469.4		16686.9	417.399	0.886381	2397.86		10.3282
52	DP	SUM	XIII	i.m.	1x103	8 pi	331939	2523.46	40180.9	1312.62	379.047		8560.32		4057.41	394.951	261.78	1075.21		5.36187
53	DP	SUM	XIII	i.m.	1x103	8 pi	944154	13703.3	39549.8	2367	1838.17		1959.94		14051.6	626.756	306.612	1671.82		8.80045
