# Supplementary material for: African Swine Fever Laboratory Diagnosis—Lessons Learned from Recent Animal Trials
Source: Pathogens. 2021 Feb 6;10(2):177. doi: 10.3390/pathogens10020177 (PMC7915929; doi:10.3390/pathogens10020177)
Supplement: Supplementary file 1 [file pathogens-10-00177-s001.zip › Table S2_ AG LFD_PCR.xlsx]

## Sheet: Tabelle S2 Ag LFD+PCR
				Ingenasa LFD AG interpretation	qPCR (King et al., 2003)
					cq value	genome copies/5µl	interpretation
0 DPI	WB	WB 19	Serum	negative	no cq	not detected	negative
		WB 20		negative	no cq	not detected	negative
		WB 21		negative	no cq	not detected	negative
	DP	DP 22		negative	no cq	not detected	negative
		DP 23		negative	no cq	not detected	negative
	WB	WB 19	EDTA	negative	no cq	not detected	negative
		WB 20		negative	no cq	not detected	negative
		WB 21		negative	no cq	not detected	negative
	DP	DP 22		negative	no cq	not detected	negative
		DP 23		negative	no cq	not detected	negative
4 DPI	WB	WB 1	Serum	negative	33.53	6	positive
		WB 2		negative	31.89	18	positive
		WB 3		negative	29.56	86	positive
	DP	DP 4		negative	31.5	23	positive
		DP 5		negative	34.25	4	positive
		DP 6		questionable	26.49	691	positive
	WB	WB 1	EDTA	negative	27.31	396	positive
		WB 2		negative	25.12	1743	positive
		WB 3		negative	22.69	9067	positive
	DP	DP 4		negative	22.98	7443	positive
		DP 5		negative	25.49	1361	positive
		DP 6		positive	18.54	150547	positive
7 DPI	WB	WB 7	Serum	positive	24.24	3164	positive
		WB 8		positive	23.23	6286	positive
		WB 9		positive	25	1898	positive
	DP	DP 10		positive	26.81	558	positive
		DP 11		positive	29.56	86	positive
		DP 12		positive	25.85	1069	positive
	WB	WB 7	EDTA	positive	18.46	159512	positive
		WB 8		positive	16.6	561068	positive
		WB 9		positive	19.21	95619	positive
	DP	DP 10		positive	18.86	121272	positive
		DP 11		negative	20	56140	positive
		DP 12		positive	18.49	155870	positive
10 DPI	WB	WB 13	Serum	positive	28.27	207	positive
		WB 14		positive	28.26	209	positive
		WB 15		weak positive	28.23	213	positive
	DP	DP 16		weak positive	29.37	98	positive
		DP 17		weak positive	31.53	23	positive
		DP 18		weak positive	30.31	52	positive
	WB	WB 13	EDTA	positive	18.81	125676	positive
		WB 14		positive	19.2	96476	positive
		WB 15		positive	18.39	166987	positive
	DP	DP 16		negative	20.62	36818	positive
		DP 17		negative	20.11	51897	positive
		DP 18		positive	20.33	44710	positive
