# Supplementary material for: African Swine Fever Laboratory Diagnosis—Lessons Learned from Recent Animal Trials
Source: Pathogens. 2021 Feb 6;10(2):177. doi: 10.3390/pathogens10020177 (PMC7915929; doi:10.3390/pathogens10020177)
Supplement: Supplementary file 1 [file pathogens-10-00177-s001.zip › Table S3_ AK LFD_ELISA_IIPT.xlsx]

## Sheet: Tabelle S3 Ak LFD+ELISA+IIPT
				Ingenasa LFD AB	ELISA: Ingenasa		ELISA: IDVet indirect		ELISA: IDVet competition		IIPT
				interpretation	%	interpretation	S / P %	interpretation	S / N %	interpretation	interpretation
0 DPI	WB	WB 19	Serum	negative	21.9287	negative	2.70717	negative	101.041	negative	negative
		WB 20		negative	16.6551	negative	6.57574	negative	93.2698	negative	negative
		WB 21		negative	20.6844	negative	5.27795	negative	99.1233	negative	negative
	DP	DP 22		negative	24	negative	2	negative	94.4432	negative	negative
		DP 23		negative	22	negative	2	negative	97.0205	negative	negative
	WB	WB 19	EDTA/ Plasma	negative	18	negative	1.73176	negative	99.8682	negative	negative
		WB 20		negative	22	negative	4.74065	negative	92.5513	negative	negative
		WB 21		negative	13	negative	4.39347	negative	89.2621	negative	negative
	DP	DP 22		negative	27	negative	0.855549	negative	100.962	negative	negative
		DP 23		negative	20	negative	0.748088	negative	93.9817	negative	negative
4 DPI	WB	WB 1	Serum	negative	26	negative	9.4	negative	79.93	negative	negative
		WB 2		negative	27	negative	3.91	negative	95.65	negative	negative
		WB 3		negative	24	negative	4.48	negative	59.49	negative	negative
	DP	DP 4		negative	24	negative	1.34	negative	75.83	negative	negative
		DP 5		negative	26	negative	1.77	negative	89.71	negative	negative
		DP 6		negative	20	negative	3.82	negative	89.92	negative	negative
	WB	WB 1	EDTA/ Plasma	negative	17	negative	8.39	negative	86.84	negative	negative
		WB 2		negative	14	negative	2.46	negative	91.75	negative	negative
		WB 3		negative	18	negative	3.07	negative	65.82	negative	negative
	DP	DP 4		negative	17	negative	1.43	negative	91.12	negative	negative
		DP 5		negative	13	negative	1.49	negative	97.25	negative	negative
		DP 6		negative	16	negative	2.76	negative	100.21	negative	negative
7 DPI	WB	WB 7	Serum	negative	27	negative	9.2	negative	85.74	negative	negative
		WB 8		negative	24	negative	3.66	negative	140.16	negative	negative
		WB 9		negative	14	negative	10.66	negative	109.51	negative	negative
	DP	DP 10		negative	20	negative	4.55	negative	106.8	negative	negative
		DP 11		negative	29	negative	12.45	negative	82.82	negative	negative
		DP 12		negative	29	negative	10.48	negative	78.67	negative	negative
	WB	WB 7	EDTA/ Plasma	negative	18	negative	7.23	negative	105.1	negative	negative
		WB 8		negative	16	negative	3.09	negative	155.78	negative	negative
		WB 9		negative	15	negative	4.87	negative	118.34	negative	negative
	DP	DP 10		negative	24	negative	2.58	negative	107.77	negative	negative
		DP 11		negative	22	negative	9.88	negative	92.51	negative	negative
		DP 12		negative	24	negative	7.41	negative	90.26	negative	negative
10 DPI	WB	WB 13	Serum	weak positive	42	questionable	32.71	questionable	13.65	positive	positive
		WB 14		negative	78	positive	36.47	questionable	19.15	positive	positive
		WB 15		questionable	43	questionable	12.01	negative	45.59	questionable	weak positive
	DP	DP 16		positive	91	positive	46.19	positive	16.07	positive	positive
		DP 17		positive	97	positive	57.04	positive	8.76	positive	positive
		DP 18		positive	77	positive	49.9	positive	12.05	positive	positive
	WB	WB 13	EDTA/ Plasma	weak positive	43	questionable	23.28	negative	37	positive	positive
		WB 14		weak positive	66	positive	27.18	negative	27.6	positive	positive
		WB 15		negative	41	questionable	9.95	negative	62.08	negative	weak positive
	DP	DP 16		negative	81	positive	37.03	questionable	23.85	positive	positive
		DP 17		positive	88	positive	43.15	positive	12.97	positive	positive
		DP 18		positive	65	positive	35.67	questionable	19.3	positive	positive
					sample positive: ≥ 50		sample positive: ≥ 40		sample positive: ≤ 40
					sample negative: ≤ 40		sample negative: ≤ 30		sample negative: > 50
					sample questionable: > 40 < 50		sample questionable: > 30 < 40		sample questionable: > 40 ≤ 50
